# Supplementary material for: An Application of a Physiologically Based Pharmacokinetic Approach to Predict Ceftazidime Pharmacokinetics in a Pregnant Population
Source: Pharmaceutics. 2024 Mar 28;16(4):474. doi: 10.3390/pharmaceutics16040474 (PMC11054561; doi:10.3390/pharmaceutics16040474)
Supplement: Supplementary file 1 [file pharmaceutics-16-00474-s001.zip]

Archive with 1 entries (1 files):
- pharmaceutics-2916633-supplementary.pdf
